# Supplementary material for: Economic Inequalities in Immunization Coverage Among One-Year-Olds and Coverage Gains from Closing the Inequality Gap in 10 Low- and Middle-Income Countries in the Western Pacific Region, 1994–2021
Source: Vaccines (Basel). 2025 Oct 3;13(10):1032. doi: 10.3390/vaccines13101032 (PMC12567940; doi:10.3390/vaccines13101032)
Supplement: Supplementary file 1 [file vaccines-13-01032-s001.zip]

Archive with 1 entries (1 files):
- vaccines-3814354-supplementary.pdf
